# Supplementary material for: Active Learning in Veterinary Anatomy Education: Investigating the Impact of Peer-Led Q&A Games and Multimedia on Student Perceptions
Source: Vet Sci. 2025 Dec 9;12(12):1174. doi: 10.3390/vetsci12121174 (PMC12737326; doi:10.3390/vetsci12121174)
Supplement: Supplementary file 1 [file vetsci-12-01174-s001.zip]

Archive with 1 entries (1 files):
- vetsci-4001434-supplementary.pdf
